# Supplementary material for: Elevational variation in body-temperature response to immune challenge in a lizard
Source: PeerJ. 2016 Apr 25;4:e1972. doi: 10.7717/peerj.1972 (PMC4860334; doi:10.7717/peerj.1972)
Supplement: Data S1 [file peerj-04-1972-s001.xls]

## Sheet: Hoja1
ID	Sex	Altitude plot	Altitude	Average Tb	Desvest Tb	Treatment	Average Tt	Desvest Tt	T Dif	Average PST	Average AST	ST Dif	Body mass (g)	SVL (mm)
12082	M	2200	Alpine	35.98	0.554076	LPS	35.02	0.914877	-0.96	1.62	1.62333	0.00333333	7.37	68
12065	M	2500	Alpine	35.56	1.29345	LPS	35.06	0.31305	-0.5	1.70667	1.91	0.203333	10.04	72
12076	M	2200	Alpine	36.2	1.3435	LPS	35.68	1.78802	-0.52	1.67667	1.76333	0.0866667	11.54	78
12080	M	2200	Alpine	36.4	0.406202	LPS	36.88	1.96392	0.48	1.53	1.52333	-0.00666667	10.2	62
12138	M	2500	Alpine	34.64	3.02622	LPS	35.44	0.461519	0.8	1.42667	1.61333	0.186667	8.47	70
12081	M	2200	Alpine	36	1.6386	LPS	33.72	1.90447	-2.28	1.41333	1.54	0.126667	6.56	65
12079	M	2500	Alpine	36.04	0.859069	LPS	36.1	1.00747	0.06	1.71333	1.62333	-0.09	7.92	71
12061	M	2200	Alpine	36.18	0.746324	LPS	36.26	1.1887	0.08	1.66	1.71	0.05	8.97	67
12136	M	2500	Alpine	35.22	2.20159	TP	35.6	1.66583	0.38	1.57	1.54333	-0.0266667	8.65	70
12137	M	2500	Alpine	34.6	2.96057	TP	36.86	0.74364	2.26	1.34	1.37	0.03	7.1	67
12140	M	2200	Alpine	31.14	3.99912	TP	34.16	3.90167	3.02	1.48	1.36667	-0.113333	4.51	62
12132	M	2200	Alpine	36	1.64317	TP	35.5	1.89868	-0.5	1.93667	1.9	-0.0366667	12.12	73
12102	M	2500	Alpine	37.02	1.63921	TP	35.56	0.541295	-1.46	1.84333	1.84	-0.00333333	15.29	85
12139	M	2500	Alpine	34.02	1.68137	TP	34.68	1.20706	0.66	1.51	1.5	-0.01	6.51	64
12105	M	2200	Alpine	35.84	1.75727	TP	35.8	3.19061	-0.04	1.55667	1.53	-0.0266667	9.07	74
12099	M	300	Non-Alpine	37.04	2.16287	LPS	32.62	5.71769	-4.42	1.41333	1.55333	0.14	7.805	69
12084	M	700	Non-Alpine	33.2	2.53279	LPS	33.62	1.43422	0.42	1.55667	1.42667	-0.13	6.3	65
12075	M	700	Non-Alpine	36.1	1.30958	LPS	34.32	3.61414	-1.78	1.37333	1.38667	0.0133333	5.81	60
12086	M	700	Non-Alpine	35.22	0.864292	LPS	32.9	2.84165	-2.32	1.08333	1.29333	0.21	3.77	57
12100	M	300	Non-Alpine	36.72	0.791833	LPS	35.14	1.53069	-1.58	1.35	1.40333	0.0533333	5.052	62
12085	M	1700	Non-Alpine	34.1	1.8097	LPS	32.58	4.14632	-1.52	1.54333	1.82	0.276667	8.72	71
12087	M	1700	Non-Alpine	32.56	0.998999	LPS	34.82	1.13666	2.26	1.64667	1.81333	0.166667	9.49	78
12088	M	1200	Non-Alpine	35.78	1.73839	LPS	32.34	3.61012	-3.44	1.13333	1.34333	0.21	3.93	58
12073	M	1200	Non-Alpine	35.96	1.20955	LPS	34.94	0.444972	-1.02	1.36333	1.42333	0.06	5.83	60
12072	M	1200	Non-Alpine	35.28	0.831865	LPS	35.66	0.630872	0.38	1.53667	1.50333	-0.0333333	5.57	56
12118	M	300	Non-Alpine	33.7	1.50997	TP	34.34	2.41309	0.64	1.35333	1.35667	0.00333333	5.21	54
12107	M	300	Non-Alpine	34.18	0.782304	TP	34.48	1.79081	0.3	1.34667	1.34333	-0.00333333	5.85	64
12119	M	300	Non-Alpine	37	1.1811	TP	36.04	1.66823	-0.96	1.36333	1.37667	0.0133333	5.73	63
12109	M	700	Non-Alpine	34.36	1.88229	TP	34	1.0583	-0.36	1.6	1.49667	-0.103333	5.105	59
12144	M	1200	Non-Alpine	35.9	0.761577	TP	35.58	1.08259	-0.32	1.45	1.41	-0.04	5.029	59
12130	M	1700	Non-Alpine	34.7	0.951315	TP	35.92	0.687023	1.22	1.14667	1.14	-0.00666667	4.5	56
12131	M	1700	Non-Alpine	35.24	0.838451	TP	36.34	0.439318	1.1	1.32	1.28333	-0.0366667	4.12	55
12127	M	1200	Non-Alpine	35.9	2.20114	TP	37.38	1.58019	1.48	1.15333	1.18	0.0266667	4.42	56
